# Supplementary material for: Functional Characterization of Potato UBC13-UEV1s Genes Required for Ubiquitin Lys63 Chain to Polyubiquitination
Source: Int J Mol Sci. 2023 Jan 26;24(3):2412. doi: 10.3390/ijms24032412 (PMC9917286; doi:10.3390/ijms24032412)
Supplement: Supplementary file 1 [file ijms-24-02412-s001.zip]

Archive with 1 entries (1 files):
- ijms-2149287-supplementary.pdf
